# Supplementary material for: Using the missed opportunity tool as an application of the Lives Saved Tool (LiST) for intervention prioritization
Source: BMC Public Health. 2017 Nov 7;17(Suppl 4):735. doi: 10.1186/s12889-017-4736-3 (PMC5688441; doi:10.1186/s12889-017-4736-3)
Supplement: Supplementary file 1 — Missed opportunities and baseline status of DRC, Ethiopia, Kenya, and Tanzania. This file contains the full list of missed opportunities for DRC, Ethiopia, Kenya, and Tanzania. Note that only the top 20 missed opportunities per country were shown in figures in the manuscript. Baseline number of deaths, mortality rates, and causes of deaths are also available. (XLSX 138 kb) [file 12889_2017_4736_MOESM1_ESM.xlsx]

## Sheet: DRC missed opportunities 
Total additional deaths prevented, Democratic Republic of the Congo, 2017	Reducing unmet need for family planning	Labor and delivery management at the CEmOC level	ACTs - Artemesinin compounds for treatment of malaria	Balanced energy supplementation	ORS - oral rehydration solution	Water connection in the home	Oral antibiotics for pneumonia	Labor and delivery management at the BEmOC level	Full supportive care for prematurity	Full supportive care for neonatal sepsis/pneumonia	Hand washing with soap	Changes in breastfeeding	SAM - treatment for severe acute malnutrition	Multiple micronutrient supplementation	Improved sanitation - Utilization of latrines or toilets	IPTp - Intermittent preventive treatment of malaria during pregnancy	Zinc supplementation	ITN/IRS - Households protected from malaria	Zinc for treatment of diarrhea	Appropriate complementary feeding	Neonatal resuscitation at the CEmOC level	Clean postnatal practices	MAM - treatment for moderate acute malnutrition	Pneumococcal vaccine	H. influenzae b vaccine	Neonatal resuscitation at the BEmOC level	Rotavirus vaccine	MgSO4 management of pre-eclampsia	Clean birth practices at the CEmOC level	Labor and delivery management at the Essential care level	Chlorhexidine	Measles vaccine	KMC - Kangaroo mother care	Immediate assessment and stimulation at the CEmOC level	Clean birth practices at the BEmOC level	Improved water source	Immediate assessment and stimulation at the BEmOC level	Safe abortion services	AMTSL - Active management of the third stage of labor at the CEmOC level	Antibiotics for pPRoM at the CEmOC level	Injectable antibiotics for neonatal sepsis/pneumonia	Maternal sepsis case management	Hypertensive disorder case management	Hygienic disposal of children's stools	Post abortion case management	MgSO4 management of eclampsia at the CEmOC level	Neonatal resuscitation at the Essential care level	Induction of labor for pregnancies lasting 41+ weeks at the CEmOC level	AMTSL - Active management of the third stage of labor at the BEmOC level
Maternal	3221.46	4993	0	0	0	0	0	951	0	0	0	0	0	0	0	170	0	0	0	0	0	0	0	0	0	0	0	2140	1235	0	0	0	0	0	884	0	0	2001	1921	538	0	1816	1809	0	1685	1608	0	0	1374
Stillbirth	15074.9	23387	0	26162	0	0	0	10038	0	0	0	0	0	7627	0	6198	0	0	0	0	0	0	0	0	0	0	0	2019	0	1728	0	0	0	0	0	0	0	0	0	0	0	0	0	0	0	0	0	1470	0
0-1 months	16718.9	23243	0	2386	279	0	0	8450	17373	13441	0	964	0	1484	0	1893	0	0	0	0	6588	6014	0	0	0	4712	0	0	2680	1928	3444	0	3346	3012	1918	0	2155	0	0	1353	1855	0	0	0	0	0	1587	0	0
1-59 months	40507.1	0	35941	316	24566	23092	21366	0	0	0	13439	11368	10071	195	8665	250	8098	7248	7020	6745	0	0	5849	5090	4744	0	4219	0	0	0	0	3402	0	0	0	2429	0	0	0	0	0	0	0	1721	0	0	0	0	0
Total	75522.4	51623	35941	28864	24845	23092	21366	19439	17373	13441	13439	12332	10071	9306	8665	8511	8098	7248	7020	6745	6588	6014	5849	5090	4744	4712	4219	4159	3915	3656	3444	3402	3346	3012	2802	2429	2155	2001	1921	1891	1855	1816	1809	1721	1685	1608	1587	1470	1374
Baseline coverage	18	47.92	1.97	0	39.11	7.9	41.64	11.98	59.9	59.9	17	44.19	0	0	28.7	14.27	0	69.95	3.7	0	47.92	8.22	0	61	80	11.98	0	2.36	47.92	19.97	0	77	0	47.92	11.98	52.4	11.98	0	47.92	47.92	19.97	0	2.36	68.86	0	47.92	19.97	47.92	11.98
[truncated: 21 more columns]

## Sheet: Ethiopia missed opportunities 
Total additional deaths prevented, Ethiopia, 2017	Reducing unmet need for family planning	Labor and delivery management at the CEmOC level	Labor and delivery management at the BEmOC level	Full supportive care for neonatal sepsis/pneumonia	Labor and delivery management at the Essential care level	Full supportive care for prematurity	Injectable antibiotics for neonatal sepsis/pneumonia	Oral antibiotics for pneumonia	Balanced energy supplementation	ORS - oral rehydration solution	Water connection in the home	Neonatal resuscitation at the BEmOC level	Neonatal resuscitation at the CEmOC level	Multiple micronutrient supplementation	Neonatal resuscitation at the Essential care level	Clean postnatal practices	Oral antibiotics for neonatal sepsis/pneumonia	Hand washing with soap	SAM - treatment for severe acute malnutrition	Clean birth practices at the CEmOC level	Clean birth practices at the BEmOC level	KMC - Kangaroo mother care	Clean birth practices at the Essential care level	Changes in breastfeeding	Immediate assessment and stimulation at the BEmOC level	Immediate assessment and stimulation at the CEmOC level	MAM - treatment for moderate acute malnutrition	Improved sanitation - Utilization of latrines or toilets	Immediate assessment and stimulation at the Essential care level	Chlorhexidine	Appropriate complementary feeding	Zinc for treatment of diarrhea	Thermal care	H. influenzae b vaccine	Measles vaccine	MgSO4 management of pre-eclampsia	Zinc supplementation	Induction of labor for pregnancies lasting 41+ weeks at the CEmOC level	Antibiotics for pPRoM at the Essential care level	Antibiotics for pPRoM at the CEmOC level	Antibiotics for pPRoM at the BEmOC level	ACTs - Artemesinin compounds for treatment of malaria	Hygienic disposal of children's stools	Pneumococcal vaccine	Syphilis detection and treatment	AMTSL - Active management of the third stage of labor at the Essential care level	AMTSL - Active management of the third stage of labor at the CEmOC level	AMTSL - Active management of the third stage of labor at the BEmOC level	ITN/IRS - Households protected from malaria
Maternal	2594.65	3212	838	0	0	0	0	0	0	0	0	0	0	0	0	0	0	0	0	712	712	0	640	0	0	0	0	0	0	0	0	0	0	0	0	1031	0	0	293	293	293	0	0	0	0	1138	1138	1138	0
Stillbirth	19711.9	28374	17025	0	7826	0	0	0	11712	0	0	0	0	7857	0	0	0	0	0	0	0	0	0	0	0	0	0	0	0	0	0	0	0	0	0	1441	0	2160	0	0	0	0	0	0	848	0	0	0	0
0-1 months	18432.9	24168	12312	19312	7519	14389	14118	0	1013	510	0	9627	9627	1430	8659	6540	6298	0	0	4754	4754	5278	4276	1176	4344	4344	0	0	3908	3460	0	0	3210	0	0	0	0	0	1848	1848	1848	0	0	0	388	0	0	0	0
1-59 months	24498.2	0	0	0	0	0	0	13982	39	11654	10253	0	0	55	0	0	0	6085	5781	0	0	0	0	3422	0	0	4152	3959	0	0	3440	3288	0	3190	3087	0	2239	0	0	0	0	2011	1861	1706	0	0	0	0	1101
Total	65237.7	55754	30175	19312	15345	14389	14118	13982	12764	12164	10253	9627	9627	9342	8659	6540	6298	6085	5781	5466	5466	5278	4916	4598	4344	4344	4152	3959	3908	3460	3440	3288	3210	3190	3087	2472	2239	2160	2141	2141	2141	2011	1861	1706	1236	1138	1138	1138	1101
Baseline coverage	28.6	0.99	0	0.99	8.95	0.99	8.95	27.01	0	26.3	12.1	0	0.99	0	8.95	2	0	17	0	0.99	0	0	8.95	49.78	0	0.99	0	28	8.95	0	0	0	8.95	77	70	0.89	0	0.99	0	0.99	0	0	35.81	76	3.56	0	0.99	0	3.39
[truncated: 20 more columns]

## Sheet: Kenya missed opportunities 
Total additional deaths prevented, Kenya, 2017	Reducing unmet need for family planning	Labor and delivery management at the CEmOC level	Labor and delivery management at the BEmOC level	Full supportive care for neonatal sepsis/pneumonia	Full supportive care for prematurity	Balanced energy supplementation	Changes in breastfeeding	ORS - oral rehydration solution	ACTs - Artemesinin compounds for treatment of malaria	Water connection in the home	Multiple micronutrient supplementation	Labor and delivery management at the Essential care level	Oral antibiotics for pneumonia	Neonatal resuscitation at the CEmOC level	IPTp - Intermittent preventive treatment of malaria during pregnancy	Neonatal resuscitation at the BEmOC level	Hand washing with soap	Injectable antibiotics for neonatal sepsis/pneumonia	Clean postnatal practices	Improved sanitation - Utilization of latrines or toilets	Clean birth practices at the CEmOC level	Neonatal resuscitation at the Essential care level	Zinc supplementation	Clean birth practices at the BEmOC level	KMC - Kangaroo mother care	Zinc for treatment of diarrhea	MAM - treatment for moderate acute malnutrition	Chlorhexidine	Immediate assessment and stimulation at the CEmOC level	ITN/IRS - Households protected from malaria	SAM - treatment for severe acute malnutrition	Appropriate complementary feeding	Immediate assessment and stimulation at the BEmOC level	H. influenzae b vaccine	Clean birth practices at the Essential care level	MgSO4 management of pre-eclampsia	Oral antibiotics for neonatal sepsis/pneumonia	AMTSL - Active management of the third stage of labor at the CEmOC level	Antibiotics for pPRoM at the CEmOC level	Induction of labor for pregnancies lasting 41+ weeks at the CEmOC level	Immediate assessment and stimulation at the Essential care level	Safe abortion services	Rotavirus vaccine	Maternal sepsis case management	Hypertensive disorder case management	MgSO4 management of eclampsia at the CEmOC level	AMTSL - Active management of the third stage of labor at the Essential care level	AMTSL - Active management of the third stage of labor at the BEmOC level	Antibiotics for pPRoM at the Essential care level
Maternal	2463.32	1828	397	0	0	0	0	0	0	0	0	0	0	0	67	0	0	0	0	0	423	0	0	350	0	0	0	0	0	0	0	0	0	0	229	708	0	678	185	0	0	623	0	600	599	598	561	561	153
Stillbirth	11045.4	9641	4788	0	0	4451	0	0	0	0	2981	1598	0	0	2158	0	0	0	0	0	0	0	0	0	0	0	0	0	0	0	0	0	0	0	0	85	0	0	0	653	0	0	0	0	0	0	0	0	0
0-1 months	10932.9	9014	3733	5415	5140	306	1518	66	0	0	433	1626	0	2755	490	2281	0	1788	1540	0	1078	1489	0	892	1203	0	0	1189	1160	0	0	0	960	0	583	0	758	0	488	0	627	0	0	0	0	0	0	0	403
1-59 months	13917	0	0	0	0	10	2734	3957	3864	3782	14	0	3053	0	16	0	2135	0	0	1518	0	0	1265	0	0	1200	1192	0	0	1129	1085	966	0	894	0	0	0	0	0	0	0	0	608	0	0	0	0	0	0
Total	38358.6	20483	8918	5415	5140	4767	4252	4023	3864	3782	3428	3224	3053	2755	2731	2281	2135	1788	1540	1518	1501	1489	1265	1242	1203	1200	1192	1189	1160	1129	1085	966	960	894	812	793	758	678	673	653	627	623	608	600	599	598	561	561	556
Baseline coverage	45.5	36.72	9.18	45.9	45.9	0	29.55	53.8	13.1	21.7	0	15.3	65.7	36.72	16.9	9.18	29	15.3	35.6	30.1	36.72	15.3	0	9.18	0	8.1	0	0	36.72	58.7	0	0	9.18	81	15.3	2.88	0	36.72	36.72	36.72	15.3	3.3	19	0	2.88	36.72	0	9.18	0
[truncated: 22 more columns]

## Sheet: Tanzania missed opportunities 
Total additional deaths prevented, United Republic of Tanzania, 2017	Reducing unmet need for family planning	Labor and delivery management at the CEmOC level	Labor and delivery management at the BEmOC level	Balanced energy supplementation	Full supportive care for neonatal sepsis/pneumonia	Full supportive care for prematurity	ORS - oral rehydration solution	Water connection in the home	Labor and delivery management at the Essential care level	ACTs - Artemesinin compounds for treatment of malaria	Multiple micronutrient supplementation	IPTp - Intermittent preventive treatment of malaria during pregnancy	Oral antibiotics for pneumonia	Hand washing with soap	Changes in breastfeeding	Neonatal resuscitation at the CEmOC level	Injectable antibiotics for neonatal sepsis/pneumonia	Clean postnatal practices	Neonatal resuscitation at the BEmOC level	Improved sanitation - Utilization of latrines or toilets	Clean birth practices at the CEmOC level	Neonatal resuscitation at the Essential care level	Zinc supplementation	Clean birth practices at the BEmOC level	SAM - treatment for severe acute malnutrition	Zinc for treatment of diarrhea	Chlorhexidine	KMC - Kangaroo mother care	Appropriate complementary feeding	MAM - treatment for moderate acute malnutrition	Clean birth practices at the Essential care level	Immediate assessment and stimulation at the CEmOC level	Oral antibiotics for neonatal sepsis/pneumonia	Immediate assessment and stimulation at the BEmOC level	MgSO4 management of pre-eclampsia	Antibiotics for pPRoM at the CEmOC level	Immediate assessment and stimulation at the Essential care level	Induction of labor for pregnancies lasting 41+ weeks at the CEmOC level	Syphilis detection and treatment	Thermal care	Antibiotics for pPRoM at the Essential care level	Antibiotics for pPRoM at the BEmOC level	AMTSL - Active management of the third stage of labor at the CEmOC level	Maternal sepsis case management	AMTSL - Active management of the third stage of labor at the BEmOC level	AMTSL - Active management of the third stage of labor at the Essential care level	Improved water source	MgSO4 management of eclampsia at the CEmOC level	Folic acid supplementation/fortification
Maternal	2156.35	2386	643	0	0	0	0	0	0	0	0	84	0	0	0	0	0	0	0	0	581	0	0	508	0	0	0	0	0	0	386	0	0	0	601	255	0	0	0	0	223	223	821	812	718	718	0	531	0
Stillbirth	12170.8	13566	7117	8496	0	0	0	0	2767	0	4102	3433	0	0	0	0	0	0	0	0	0	0	0	0	0	0	0	0	0	0	0	0	0	0	639	0	0	951	424	0	0	0	0	0	0	0	0	0	0
0-1 months	10253.2	9944	4398	521	7530	6447	83	0	2256	0	532	649	0	0	189	3293	3226	3033	2879	0	1625	2190	0	1421	0	0	1731	1666	0	0	1081	1446	1374	1264	0	713	962	0	497	857	624	624	0	0	0	0	0	0	511
1-59 months	16405.3	0	0	42	0	0	6091	5780	0	4936	42	52	3669	3573	3212	0	0	0	0	2572	0	0	1974	0	1804	1791	0	0	1613	1543	0	0	0	0	0	0	0	0	0	0	0	0	0	0	0	0	570	0	0
Total	40985.6	25896	12158	9059	7530	6447	6174	5780	5023	4936	4676	4218	3669	3573	3401	3293	3226	3033	2879	2572	2206	2190	1974	1929	1804	1791	1731	1666	1613	1543	1467	1446	1374	1264	1240	968	962	951	921	857	847	847	821	812	718	718	570	531	511
Baseline coverage	34.2	30.09	7.52	0	37.61	37.61	44.03	12.6	12.54	20.6	0	33.2	70.64	13	45.06	30.09	12.54	2.46	7.52	15.6	30.09	12.54	0	7.52	0	4.7	0	0	0	0	12.54	30.09	0	7.52	1.99	30.09	12.54	30.09	7.95	12.54	0	7.52	30.09	0	7.52	0	55.6	30.09	0
[truncated: 13 more columns]

## Sheet: Top intervention per age group
	DRC	Ethiopia	Kenya	Tanzania
Maternal	Labor and delivery management at the CEmOC level	Labor and delivery management at the CEmOC level	Labor and delivery management at the CEmOC level*	Labor and delivery management at the CEmOC level
Stillbirth	Balanced Energy Supplementation	Labor and delivery management at the CEmOC level	Labor and delivery management at the CEmOC level*	Labor and delivery management at the CEmOC level
0-1 months	Labor and delivery management at the CEmOC level	Labor and delivery management at the CEmOC level	Labor and delivery management at the CEmOC level*	Labor and delivery management at the CEmOC level*
1-59 months	ACTs - Artemesinin compounds for treatment of malaria*	Oral antibiotics for pneumonia*	ORS - oral rehydration solution*	ORS - oral rehydration solution*
	* If reducing unmet need for family planning is included in the Missed Opportunity analysis, it averts the most deaths four this age group

## Sheet: Top 5 per country
Top 5 Missed Opportunities (1 - largest no. of deaths averted)	DRC*	Ethiopia*	Kenya*	Tanzania*
1	Labor and delivery management at the CEmOC level	Labor and delivery management at the CEmOC level	Labor and delivery management at the CEmOC level	Labor and delivery management at the CEmOC level
2	ACTs - Artemesinin compounds for treatment of malaria	Labor and delivery management at the BEmOC level	Labor and delivery management at the BEmOC level	Labor and delivery management at the BEmOC level
3	Balanced energy supplementation	Full supportive care for neonatal sepsis/pneumonia	Full supportive care for neonatal sepsis/pneumonia	Balanced energy supplementation
4	ORS - oral rehydration solution	Labor and delivery management at the Essential care level	Full supportive care for prematurity	Full supportive care for neonatal sepsis/pneumonia
5	Water connection in the home	Full supportive care for prematurity	Balanced energy supplementation	Full supportive care for prematurity
	* If reducing unmet need for family planning is included in the Missed Opportunity analysis, it averts the most deaths across all four countries.

## Sheet: Baseline deaths and rates
Baseline no. of deaths (2016)	DRC	Ethiopia	Kenya	Tanzania
Maternal	22127	11075	7976	8274
Stillbirth	86665	92339	35057	46173
0-1 months	95567	86124	34601	38760
1-59 months	211033	95976	41311	59993
Total	415392	285514	118945	153200
Baseline mortality rate (2016)
Maternal mortality ratio	697	356.2	511.9	401.4
Stillbirth rate	27.3	29.7	22.5	22.4
NMR	30.1	27.7	22.2	18.8
U5MR	98.3	59.2	49.41	48.7

## Sheet: DRC baseline death causes
Maternal deaths by cause
	2016
DRC baseline
Antepartum hemorrhage	1966	8.88507
Intrapartum hemorrhage	192	0.867718
Postpartum hemorrhage	3485	15.75
Hypertensive disorders	3756	16.9747
Sepsis	2322	10.494
Abortion	2404	10.8646
Embolism	417	1.88458
Other direct causes	1900	8.58679
Indirect causes	5685	25.6926
Total	22127	100
Cause-specific deaths in children under five years of age (Total (0-60 months))
	2016
DRC baseline
Neonatal - Diarrhea	383	0.124924
Neonatal - Sepsis	15319	4.99664
Neonatal - Pneumonia	6128	1.99879
Neonatal - Asphyxia	27383	8.93159
Neonatal - Prematurity	33224	10.8368
Neonatal - Tetanus	1053	0.34346
Neonatal - Congenital anomalies	6798	2.21732
Neonatal - Other	5266	1.71763
Diarrhea	31987	10.4333
Pneumonia	40730	13.285
Meningitis	8103	2.64298
Measles	9673	3.15507
Malaria	36892	12.0332
Pertussis	2772	0.904151
AIDS	1121	0.36564
Injury	16633	5.42523
Other	63121	20.5884
Total	306586	100
Stillbirths by cause
	2016
DRC baseline
Antepartum	49919	57.6
Intrapartum	36746	42.4
Total	86665	100

## Sheet: Ethiopia baseline death causes
Maternal deaths by cause
	2016
Ethiopia baseline
Antepartum hemorrhage	969	8.75102
Intrapartum hemorrhage	94	0.848912
Postpartum hemorrhage	1726	15.5875
Hypertensive disorders	1857	16.7705
Sepsis	1178	10.6385
Abortion	1207	10.9004
Embolism	203	1.83329
Other direct causes	935	8.44396
Indirect causes	2904	26.226
Total	11073	100
Cause-specific deaths in children under five years of age (Total (0-60 months))
	2016
Ethiopia baseline
Neonatal - Diarrhea	688	0.377819
Neonatal - Sepsis	15917	8.7409
Neonatal - Pneumonia	7227	3.96874
Neonatal - Asphyxia	27187	14.9299
Neonatal - Prematurity	18756	10.2999
Neonatal - Tetanus	1635	0.897868
Neonatal - Congenital anomalies	10066	5.52779
Neonatal - Other	4646	2.55137
Diarrhea	15019	8.24776
Pneumonia	24284	13.3357
Meningitis	4779	2.62441
Measles	6943	3.81278
Malaria	2146	1.17849
Pertussis	3218	1.76718
AIDS	381	0.209228
Injury	12971	7.12309
Other	26235	14.4071
Total	182098	100
Stillbirths by cause
	2016
Ethiopia baseline
Antepartum	53188	57.6002
Intrapartum	39152	42.3998
Total	92340	100

## Sheet: Kenya baseline death causes
Maternal deaths by cause
	2016
Kenya baseline
Antepartum hemorrhage	674	8.45141
Intrapartum hemorrhage	63	0.789969
Postpartum hemorrhage	1176	14.7461
Hypertensive disorders	1290	16.1755
Sepsis	794	9.95611
Abortion	841	10.5455
Embolism	144	1.80564
Other direct causes	647	8.11285
Indirect causes	2346	29.4169
Total	7975	100
Cause-specific deaths in children under five years of age (Total (0-60 months))
	2016
Kenya baseline
Neonatal - Diarrhea	104	0.137019
Neonatal - Sepsis	5471	7.20798
Neonatal - Pneumonia	2320	3.05657
Neonatal - Asphyxia	10941	14.4146
Neonatal - Prematurity	8518	11.2224
Neonatal - Tetanus	312	0.411056
Neonatal - Congenital anomalies	4778	6.29496
Neonatal - Other	2147	2.82865
Diarrhea	5884	7.7521
Pneumonia	9118	12.0129
Meningitis	1348	1.77597
Measles	271	0.357039
Malaria	4177	5.50315
Pertussis	1527	2.0118
AIDS	973	1.28192
Injury	5211	6.86543
Other	12802	16.8665
Total	75902	100
Stillbirths by cause
	2016
Kenya baseline
Antepartum	20193	57.6005
Intrapartum	14864	42.3995
Total	35057	100

[truncated: 1 more sheets: Tanzania baseline death causes]
