# Supplementary material for: Using the missed opportunity tool as an application of the Lives Saved Tool (LiST) for intervention prioritization
Source: BMC Public Health. 2017 Nov 7;17(Suppl 4):735. doi: 10.1186/s12889-017-4736-3 (PMC5688441; doi:10.1186/s12889-017-4736-3)
Supplement: Supplementary file 2 — List of countries included in Missed Opportunity analysis. This file contains the full list of countries included in the Missed Opportunity analysis in the Lives Saved Tool (LiST). The analysis includes 86 countries with an under 5 mortality rate of 20 or higher in 2015. (XLSX 17 kb) [file 12889_2017_4736_MOESM2_ESM.xlsx]

## Sheet: Sheet1
Country	Survey type	Survey year	U5MR (2015)			Final Missed Opportunities country list
Afghanistan	MICS	2010	91.1			Afghanistan
Albania	DHS	2008	14			Algeria
Algeria	MICS	2006	25.5			Angola
Angola	MICS	2001	156.9			Azerbaijan
Argentina	MICS	2011	12.5			Bangladesh
Armenia	DHS	2010	14.1			Benin
Azerbaijan	DHS	2006	31.7			Bhutan
Bahamas	No household survey data		12.1			Bolivia
Bahrain	No household survey data		6.2			Botswana
Bangladesh	MICS	2012	37.6			Burkina Faso
Barbados	MICS	2012	13			Burundi
Belarus	MICS	2012	4.6			Cambodia
Belize	MICS	2011	16.5			Cameroon
Benin	MICS	2014	99.5			Cape Verde
Bhutan	MICS	2010	32.9			Central African Republic
Bolivia	DHS	2008	38.4			Chad
Bosnia and Herzegovina	MICS	2011	5.4			Comoros
Botswana	Family Health Survey	2007	43.6			Congo
Brazil	PHDS	2006	16.4			Congo Dem. Rep
Brunei Darussalam	No household survey data		10.2			Côte d'Ivoire
Bulgaria	No household survey data		10.4			Democratic People's Republic of Korea
Burkina Faso	DHS	2010	88.6			Djibouti
Burundi	DHS	2010	81.7			Dominican Republic
Cambodia	DHS	2010	28.7			Egypt
Cameroon	DHS	2011	87.9			Equatorial Guinea
Cape Verde	DHS	2005	24.5			Eritrea
Central African Republic	MICS	2010	130.1			Ethiopia
Chad	MICS	2010	138.7			Gabon
Chile	No household survey data		8.1			Gambia
China	No household survey data		10.7			Ghana
Colombia	DHS	2010	15.9			Guatemala
Comoros	DHS	2012	73.5			Guinea
Congo	DHS	2011	45			Guinea-Bissau
Congo Dem. Rep	DHS	2013	98.3			Guyana
Costa Rica	MICS	2011	9.7			Haiti
Côte d'Ivoire	DHS	2011	92.6			Honduras
Croatia	No household survey data		4.3			India
Cuba	MICS	2010	5.5			Indonesia
Czech Republic	No household survey data		3.4			Iraq
Democratic People's Republic of Korea	MICS	2009	24.9			Kenya
Djibouti	MICS	2006	65.3			Kiribati
Dominican Republic	DHS	2013	30.9			Kyrgyzstan
Ecuador	No household survey data		21.6			Lao People's Democratic Republic
Egypt	DHS	2014	24			Lesotho
El Salvador	No household survey data		16.8			Liberia
Equatorial Guinea	DHS	2011	94.1			Madagascar
Eritrea	DHS	2002	46.5			Malawi
Estonia	No household survey data		2.9			Mali
Ethiopia	DHS	2011	59.2			Mauritania
Fiji	No household survey data		22.4			Mongolia
Gabon	DHS	2012	50.8			Morocco
Gambia	DHS	2013	68.9			Mozambique
Georgia	MICS	2005	11.9			Myanmar
Ghana	MICS	2011	61.6			Namibia
Grenada	No household survey data		11.8			Nepal
Guatemala	DHS	1998	29.1			Nicaragua
Guinea	DHS	2012	93.7			Niger
Guinea-Bissau	MICS	2014	92.5			Nigeria
Guyana	DHS	2009	39.4			Occupied Palestinian Territory
Haiti	DHS	2012	69			Pakistan
Honduras	DHS	2011	20.4			Papua New Guinea
Hungary	No household survey data		5.9			Philippines
India	DHS	2005	47.7			Rwanda
Indonesia	DHS	2012	27.2			Sao Tome and Principe
Iran Islamic Rep.	No household survey data		15.5			Senegal
Iraq	MICS	2011	32			Sierra Leone
Jamaica	MICS	2011	15.7			Solomon Islands
Jordan	DHS	2012	17.9			Somalia
Kazakhstan	MICS	2010	14.1			South Africa
Kenya	DHS	2008	49.4			Sudan
Kiribati	DHS	2009	55.9			South Sudan
Kuwait	No household survey data		8.6			Suriname
Kyrgyzstan	MICS	2014	21.3			Swaziland
Lao People's Democratic Republic	MICS	2011	66.7			Tajikistan
Latvia	No household survey data		7.9			Tanzania United Rep.
Lebanon	No household survey data		8.3			Timor Leste
Lesotho	DHS	2009	90.2			Togo
Liberia	DHS	2013	69.9			Trinidad and Tobago
Libyan Arab Jamahiriya	No household survey data		13.4			Turkmenistan
Lithuania	No household survey data		5.2			Uganda
Madagascar	DHS	2008	49.6			Uzbekistan
Malawi	MDG Survey	2014	64			Vanuatu
Malaysia	No household survey data		7			Viet Nam
Maldives	DHS	2009	8.6			Yemen
Mali	DHS	2012	114.7			Zambia
Mauritania	MICS	2011	84.7			Zimbabwe
Mauritius	No household survey data		13.5
Mexico	No household survey data		13.2
Micronesia (Federated States of)	No household survey data		34.7
Mongolia	MICS	2010	22.4
Montenegro	MICS	2013	4.7
Morocco	DHS	2003	27.6
Mozambique	DHS	2011	78.5
Myanmar	MICS	2009	50
Namibia	DHS	2013	45.4
Nepal	MICS	2014	35.8
Nicaragua	DHS	2001	22.1
Niger	DHS	2012	95.5
Nigeria	DHS	2013	108.8
Occupied Palestinian Territory	MICS	2010	21.1
Oman	No household survey data		11.6
Pakistan	DHS	2012	81.1
Panama	No household survey data		17
Papua New Guinea	DHS	2006	57.3
Paraguay	No household survey data		20.5
Peru	DHS	2013	16.9
Philippines	DHS	2013	28
Poland	No household survey data		5.2
Qatar	MICS	2012	8
Republic of Korea	No household survey data		3.4
Republic of Moldova	MICS	2012	15.8
Romania	No household survey data		11.1
Russian Federation	No household survey data		9.6
Rwanda	DHS	2010	41.7
Saint Lucia	MICS	2012	14.3
Saint Vincent and the Grenadines	No household survey data		18.3
Samoa	DHS	2009	17.5
Sao Tome and Principe	DHS	2008	47.3
Saudi Arabia	No household survey data		14.5
Senegal	DHS	2014	47.2
Serbia	MICS	2014	6.7
Sierra Leone	DHS	2013	120.4
Singapore	No household survey data		2.7
Slovakia	No household survey data		7.3
Slovenia	No household survey data		2.6
Solomon Islands	DHS	2006	28.1
Somalia	MICS	2006	136.8
South Africa	DHS	2003	40.5
Sri Lanka	No household survey data		9.8
Sudan	MICS	2014	70.1
South Sudan	MICS	2010	92.6
Suriname	MICS	2010	21.3
Swaziland	MICS	2014	60.7
Syrian Arab Republic	MICS	2006	12.9
Tajikistan	DHS	2012	44.8
Tanzania United Rep.	DHS	2010	48.7
TFYR Macedonia	MICS	2011	5.5
Thailand	MICS	2012	12.3
Timor Leste	DHS	2009	52.6
Togo	DHS	2013	78.4
Tonga	DHS	2012	16.7
Trinidad and Tobago	MICS	2006	20.4
Tunisia	MICS	2011	14
Turkey	DHS	2003	13.5
Turkmenistan	DHS	2000	51.4
Uganda	DHS	2011	54.6
Ukraine	MICS	2012	9
United Arab Emirates	No household survey data		6.8
Uruguay	No household survey data		10.1
Uzbekistan	MICS	2006	39.1
Vanuatu	DHS	2013	27.5
Venezuela (Bolivarian Republic of)	No household survey data		14.9
Viet Nam	MICS	2014	21.7
Yemen	MICS	2006	41.9
Zambia	DHS	2013	64
Zimbabwe	MICS	2014	70.7
